# Supplementary material for: Application of manual aspiration thrombectomy in the treatment of deep vein thrombosis in cancer patients: Descriptive retrospective cohort study
Source: PLoS One. 2021 Aug 4;16(8):e0255539. doi: 10.1371/journal.pone.0255539 (PMC8336826; doi:10.1371/journal.pone.0255539)
Supplement: S1 Data — (XLSX) [file pone.0255539.s001.xlsx]

## Sheet: Sheet1
patient number	sex(M=0, F=1)	age	origin site	tissue type	recur	stage (1=acute to subacute, 2=chronic)	location (1=iliac, 2=I-F, 3=I-F-P)	side (R=0, L=1, B=2)	IVC	IVC filter	additional procedure (0=no, 1=PTA, 2=PTA/stent)	thrombolysis	trelatola	thrombus removal (I:<50%, II: 50-95%. III: >95%)	cause (unknown=0, Compression/invasion=1, May-Thurner=2, iatrogenic=3)	PTE	PTE sx	symptom	symptom duration	risk factor (smoking, DM, CVD, previous DVT, op, trauma, immobilization, postpartum, hormonal therapy, IVC filter, coagulation abnormality)	Clinical success	Clinical management-anticoagulant, stocking	Technical success (>50% removal): 0=no, 1=yes	1 mo	3 mo	6 mo	12 mo	primary patency	secondary patency	complication	Hb_pre	Hct_pre	change_Hb	change_Hct	Hb_post	Hct_post	D-dimer	Recurrence: Sx, image	Recur date	re-intervention
1	1	63	colon	adenocarcinoma	0	1	3	1	1	1	2	0	0	2	0	1	0	leg swelling	4	2018-05-25 5th mFOLFIRI with cetuximab 80% dose reduction of mFOLFIRI due to poor PS well tolerable state	1	2018-05-21 fragmin start, IPC apply중	1	0	0	0	0	7	7	0	10.4	31.3	1.2	3	9.2	28.3	9.5	NA	NA	0
2	0	70	lung	squamous cell carcinoma	0	2	3	2	0	1	0	0	0	2	0	1	0	pain	10	smoking : + ※ 40PYS alcohol : + 환자 과거 암병력 : - 가족 암병력 : - Others : HTN	1	fragmin 3/13 start 【원외】Entelon tab. 150mg (Vitis vinifera ext.) 2T #2 ⅹ 28days 【원외】Xarelto tab. 20mg (Rivaroxaban) 1T #1 ⅹ 28days	1	1	0	0	0	81	81	0	10.1	30.4	-0.4	-0.9	10.5	31.3		NA	NA	0
3	1	52	lung	adenocarcinoma	0	2	2	1	0	1	0	0	1	2	0	0	0	leg swelling, pain	2	NSCLC c liver meta, both choroidal meta, L5 meta --> vertebroplasty	1		1	1	1	0	0	171	171	TF 2 pint	10	30.1	1.6	3.9	8.4	26.2		NA	NA	0
4	0	80	bladder		0	1	3	2	1	1	1	0	0	2	0	1	0	leg swelling	2	smoking(+) op hx (+) 2017.4.7 TUR-BT adm(+) med(+)고혈압약, 당뇨약, 고지혈증약 Aspirin/Clopidogrel (-/-) 혈액순환제제 복용시 수술 5일전부터 중단하도록 설명함. alcohol(+)	1	anti-coagulation(10/26 warfarin 2mg) 4. both leg IPC apply	1	1	1	0	0	138	138	TF 2 pint	9.1	21.1	1.9	-4.5	7.2	25.6	7.79	leg swelling	(PTE 2017/7/26 발견-->DVT US (left FP DVT))	0
5	1	68	anus	squamous cell carcinoma	0	1	1	0	1	0	2	0	0	3	1	0	0	leg swelling	3		1	fragmin 잔류 효과 예상 의약품은 Xarelto tab. 15mg (Rivaroxaban)	1	1	0	0	0	76	76	0	7.6	24.2	-1.9	-5.8	9.5	30	0.53	NA		0
6	0	54	lung	adenocarcinoma	0	1	2	0	0	1	2	0	0	3	1	0	0	leg swelling	6	thrombocytopenia, RTx	1		1	1	0	0	0	54	54	TF 2 pint, severe right hip pain (metastatic mass)	8	24	-0.1	-0.1	8.1	24.1	7.38	NA		0
7	1	75	gallbladder		0	2	3	1	0	1	1	0	0	2	0	1	1	leg swelling	11		0	fragmine, Clexane 1mg/kg BID d/t DVT (9/8-)	1	0	0	0	0	17	17	0	10.7	32	-0.6	-1.8	11.3	33.8	35.2	NA		0
8	0	62	pancreas	adenocarcinoma	0	1	3	1	1	1	2	0	0	3	2	1	0	leg swelling	2		0	fragmin	1	1	0	0	0	47	47	0	9.2	26.9	0.6	1.7	8.6	25.2	23.71	NA		0
9	1	60	ovary	mucinous carcinoma	0	1	2	1	0	1	0	0	0	2	1	1	1	leg swelling	5	POD#15	1	xarelto복용중, ambulation 격려	1	1	1	0	0	99	99	0	10.3	30.1	2.7	7.6	7.6	22.5	35.2	NA		0
10	1	55	ovary		0	2	1	1	0	0	2	0	0	3	1	1	0	leg swelling	8		1	Fragmin	1	1	1	1	0	318	318	0	9.2	29.3	0.4	0.5	8.8	28.8	4.03	NA		0
11	1	81	rectum	squamous cell carcinoma	1	2	2	0	0	1	2	0	0	2	1	0	0	leg swelling	18		1	fragmin, IPC apply, ambulation 격려	1	1	1	0	0	97	363	0	10.7	32.2	0.5	2.3	10.2	29.9	1.81	leg swelling	2017-02-16	1
12	1	82	lung	adenocarcinoma	1	2	1	1	0	1	2	0	0	3	2	0	0	leg swelling	87	Hypertension	1	anticoagulation	1	1	1	1	0	249	454	0	10.7	33.4	1.8	6.4	8.9	27	1.15		2017-02-09	1
13	1	79	lymphoma	Malignant lymphoma, extranodal NK/T-cell lymphoma	1	1	3	1	1	1	2	0	0	3	0	0	0	leg swelling	8	bedridden	1	warfarin 5mg 유지	1	1	1	0	0	170	170	0	8.7	26.9	-1	-3.1	9.7	30	8.05	swelling, DOE		0
14	1	71	Ampullar of vater	adenocarcinoma	0	2	3	0	0	1	0	0	1	2	0	1	0	leg swelling	3		1	fragmin	1	1	0	0	0	87	87	0	10.4	31.9	1.9	6.5	8.5	25.4	15.28			0
15	1	78	colon	adenocarcinoma	0	1	2	0	0	1	1	0	0	2	0	1	0	leg swelling	8		0	fragmin	1	1	0	0	0	37	37	fragmin --> hematochezia	9.6	30	1.7	5.3	7.9	24.7	3.61			0
16	1	58	pancreas	adenocarcinoma	0	2	3	1	0	1	0	0	0	2	0	1	0	leg swelling	1	Hypertension	0	fragmin	1	0	0	0	0	10	10	0	9	26.4	-1	-2.8	10	29.2	25.47			0
17	0	78	pancreas	adenocarcinoma	0	1	2	1	0	1	2	0	0	3	2	1	1	leg swelling	0	smoking (+) alcohol (+)	0	Xarelto tab. 15mg (Rivaroxaban)	1	0	0	0	0	20	20	0	8.8	26	-3.1	-8.9	11.9	34.9	12.71			0
18	1	55	endometrium	endometrioid adenocarcinoma	0	1	2	1	0	1	2	0	0	2	1	1	0	leg swelling, pain, redness	6		0	clexane 유지 stocking	1	0	0	0	0	19	19	0	10.5	31.2	1.2	4	9.3	27.2	33.67			0
19	1	56	appendix		0	1	2	2	0	1	2	0	0	3	1	1	0	leg swelling, pain, redness	2		1	fragmin 투여함, Leg swelling : Elastic stocking 신을 시에 Improving	1	1	1	0	0	116	116	0	9.2	29.8	0.6	2.1	8.6	27.7	13.67			0
20	1	73	colon		0	1	3	1	0	1	2	0	0	2	2	0	1	leg swelling, pain, redness	3		1	Fragmin	1	1	0	0	0	40	40	pelvic pain	9.7	29.1	1.5	4.1	8.2	25	15.97			0
21	1	82			1	2	2	1	0	1	2	0	1	2	0	0	0	leg swelling	13	DM, hypertension	1	apixaban 복용 중	1	0	0	0	0	13	35	0	9.5	28.9	0.8	2.2	8.7	26.7	16.97		2016-12-24	1
22	0	76	gallbladder		0	1	3	1	0	1	2	0	0	2	0	0	0	leg swelling	1	recent CTx	1	fragmin 시작	1	1	1	1	0	267	267	0	11.9	35.4	0.1	1	11.8	34.4	33.6			0
23	1	69	breast	invasvie ductal carcinoma	0	1	3	1	0	1	2	0	0	2	2	0	0	leg swelling	1		1	anticoagulation with Pradaxa for 6months	1	1	1	1	1	525	525	0	14.3	41.3	2.7	6.7	11.6	34.6	14.49			0
24	0	67	ureter	Infiltrating urothelial carcinoma	0	1	3	1	0	1	2	1	0	2	1	1	0	leg swelling, pain	5		1	fragmin 사용	1	1	1	0	0	137	137	TF 2pint	9.6	29.5	1.4	4.3	8.2	25.2	10.9			0
25	0	72	lung		0	1	3	1	0	1	2	0	0	2	2	0	0	leg swelling, pain	10	DM, hypertension	1	clexane 70mg bid (8.6~) IPC apply state -> compression stocking	1	1	0	0	0	53	53		12.2	36.1	2.3	6.1	9.9	30	14.4			0
26	1	66	Lt leg	adenocarcinoma	1	2	3	1	0	1	1	0	1	2	0	1	0	leg swelling, pain	3		1	anticoagulation, EB	1	1	0	0	0	41	187	다리에 멍이 많이 들었어요 -> fragmin 감량	11.5	34.4	2.2	6.5	9.3	27.9			2016-07-31	1
27	0	58	lymphoma	burkitt (b-cell)	0	1	3	1	0	1	2	0	0	3	0	0	0	leg swelling, pain	3		1	Enoxaparin 유지, stocking + ambulation 권유	1	1	1	1	1	683	683		10.3	30.5	0.9	2.6	9.4	27.9				0
28	1	49	cervix		0	1	3	0	0	1	2	0	1	3	0	0	0	leg swelling, pain	2	recent op	1	Elastic stocking, IPC	1	1	1	1	0	353	353	TF 2pint	9.9	30.2	1.8	5.8	8.1	24.4	9.92			0
29	0	60	bladder		0	1	1	1	0	0	1	0	0	3	3	0	0	leg swelling, pain	2		1	stocking and IPC apply wafarin 5mg start INR f/u	1	1	1	1	1	680	680	0	15.1	44.2	-0.1	-0.4	15.2	44.6	0.22			0
30	1	73	lung, thyroid	adenocarcinoma, papillary carcinoma	0	2	3	0	0	1	2	0	0	2	1	1	1	leg swelling	27		1		1	0	0	0	0	16	16	0	9.6	27.8	0.9	1.4	8.7	26.4	15.5			0
31	0	52	pancreas		1	2	3	2	0	1	2	0	1	2	1	0	0	leg swelling	3		0		1	0	0	0	0	4	26	0	8.4	26.8	0.8	2.1	7.6	24.7	25.2		2016-04-02	1
32	1	47	cervix	squamous cell carcinoma	0	2	3	1	0	1	2	0	0	3	1	1	0	leg swelling	2	recent op	1	ambulation	1	1	1	1	1	572	572	0	12	38.2	2	6	10	32.2	12.5			0
33	0	77	lung	adenocarcinoma	0	2	2	0	0	1	0	0	0	0	0	0	0	leg swelling	6	smoking	1			1	1	1	1	814	814	0	11	32.9	1.1	3.6	9.9	29.3	12.11			0
34	1	67	lung	adenocarcinoma	0	2	2	1	0	1	0	0	0	2	0	1	0	leg swelling	4		0			1	0	0	0	41	41	0	11.5	36.1	1.4	4.6	10.1	31.5	15.5			0
35	1	71	CBD		0	2	1	2	1	1	2	0	0	2	1	0	0	leg swelling	1	1. PTE Apr/04/2015 fragmin	0	Thrombi, inferior vena cava, biopsy; Adenocarcinoma, well differentiated.		0	0	0	0	16	16	0	8	24.3	-1.7	-4.5	9.7	28.8				0
36	0	68	ureter		1	2	3	2	1	1	2	0	0	1	1	0	0	leg swelling, scrotal swelling	14	heavy smocker	0	Fragmin start		0	0	0	0	10	130	0	10.4	31.8	1.1	3.3	9.3	28.5	5.87		2016-01-06	1
37	1	57	cervix	squamous cell carcinoma	0	1	3	1	0	1	2	0	0	2	1	0	0	leg swelling	4		1		1	1	1	0	0	137	137	0	11.3	32.1	0.5	1.3	10.8	30.8	15.99			0
38	0	26	leukemia	ALL	0	2	2	1	0	1	0	0	0	2	0	1	0	leg swelling	8		1	xarelto start	1	1	1	1	1	973	973	0	9.7	30.2	0.7	2.7	9	27.5				0
39	1	77	pancreas		0	1	2	1	0	1	1	0	0	2	0	0	0	leg swelling, pain	7		1		1	1	1	0	0	143	143	0	11.8	33.2	0.8	1.2	11	32	16.96			0
40	1	59	cervix	squamous cell carcinoma	0	1	1	1	0	1	2	0	0	2	1	0	0	leg swelling, pain	9		1	Fragmin	1	1	1	0	0	136	136	0	8.7	26.4	0.3	1.1	8.4	25.3	3.83			0
41	1	54	liver	HCC	0	1	3	0	1	0	0	0	0	1	1	0	0	leg swelling	2		1	clexane 60mg bid 사용시작	1	1	0	0	0	50	50	0	13.2	37	2	4	11.2	33	35.19			0
42	0	63	pancreas		0	2	2	2	0	1	0	0	1	2	1	0	0	foot swelling	2	bleeding risck 있어 fragmin(dalteparin) 시작하지 못한상태,Hypertension'	0		1	1	0	0	0	37	37	0	10.3	30	1.5	4	8.8	26				0
43	0	65	pancreas		0	1	3	1	0	1	2	0	0	2	1	1	0	leg swelling	2		0		1	0	0	0	0	16	16	0	9.9	28.7	1.2	3.8	8.7	24.9	8.85			0
44	0	73	만성 호중구성 백혈병	CNL	0	2	2	1	0	1	0	0	0	2	0	1	0	leg swelling, pain	13		1	Xarelto 6/30-		1	1	1	1	426	426	0	8.8	26.7	-0.1	-0.9	8.9	27.6				0
45	0	65	pancreas		0	1	3	1	1	1	1	0	0	2	0	0	0	leg swelling	2	DM, recent CTx	0		1	1	0	0	0	40	40	(Hb/Hct 6.0/18.7 -> PRC 2 pints, transfusion BUN/Cr 27.3/1.48 -> nephro, uro consult)	10.1	30.9	0	0.2	10.1	30.7				0
46	1	45	left femur	osteosarcoma	0	2	2	1	0	1	2	0	1	2	1	0	0	leg swelling, pain	6		1		1	1	1	0	0	98	98	0	9.9	29.3	1.5	4.6	8.4	24.7				0
47	0	52	prostate		0	1	1	2	0	1	2	0	0	2	1	0	0	leg swelling	1		1		1	1	1	1	1	538	538	0	10.3	31.5	1.3	3.9	9	27.6	10.32			0
48	1	71	gallbladder, cervix	cervix: squamous carcinoma	1	2	3	1	0	1	2	0	1	2	2	1	0	leg swelling, pain	5		1		1	1	0	0	0	50	1163	0	11.7	35.3	2.5	7.5	9.2	27.8	13.09		2015-05-08	1
49	1	65	cervix		0	1	2	1	0	1	2	0	1	2	1	0	0	leg swelling, discomfort	60	femur neck fracture	1		1	1	1	1	0	289	289	0	8.3	25.9	2.3	7.2	6	18.7				0
50	1	60	multiple myeloma	malignant small round cell tumor	0	1	2	0	0	0	2	0	0	2	1	0	0	leg swelling	7	우측 대퇴부 근위부위에 종양 있으며 x-ray 상 대퇴골 op(3/24), RTx 위부 골절 진행 양상 보여 이에 대한 수술적 치료 위하여 입원함.	1	fragmine사용	1	1	1	0	0	161	161	0	11.1	32.6	1.6	3.9	9.5	28.7	5.62			0
51	1	72	peritoneum	serous adenocarcinoma	1	2	3	1	0	1	2	0	0	2	1	0	0	leg swelling	25	Hypertension	1		1	1	1	1	1	913	2049	0	12	36.5	2.4	8.1	9.6	28.4			2015-04-04	1
52	0	49	lung	adenocarcinoma	0	1	3	0	0	1	1	0	0	2	0	1	1	leg swelling, pain	16	smoking	1	Fragmin 적용	1	1	1	1	0	317	317	0	11.1	33.1	1.5	3.6	9.6	29.5	33.64			0
53	0	75	bladder	urothelial carcinoma	0	1	3	1	0	1	2	0	1	2	2	0	0	leg swelling	8	LDLT state, DM, hypertension	1	Rivaroxaban (3.17~)	1	1	0	0	0	74	74	0	10.9	31.4	1.4	4	9.5	27.4	12.22			0
54	1	57	multiple myeloma		0	2	1	1	1	1	2	0	0	3	0	0	0	leg swelling, pain	4		1		1	1	1	1	1	1184	1184	0	10.7	31.8	2.2	6.6	8.5	25.2	17.64			0
55	1	73	rectum	adenocarcinoma	0	1	3	1	1	1	0	0	1	3	0	1	1	leg swelling, pain	4	DM	1	pneumatic cuff apply 함	1	1	1	1	1	432	432	0	7.9	24.8	-2.8	-6.9	10.7	31.7				0
56	1	73	multiple myeloma		0	1	3	1	0	1	2	0	0	2	2	0	0	leg swelling	10	hypertension	1	fragmin, IPC (or stocking, early ambulation)	1	1	1	1	1	967	967	0	11.3	31.8	2.9	6.9	8.4	24.9	23.73			0
57	1	70	lung	adenocarcinoma	0	2	3	0	0	1	0	0	0	2	0	1	0	leg swelling, heating sense	13	DM	1		1	1	1	1	0	310	310	0	11.9	35.4	2.3	6	9.6	29.4				0
58	0	78	colon		0	2	3	1		1	2	0	0	3	1	1	1		3		0		1	1	0	0	0	33	33	0	12.4	36.4	0.5	0.7	11.9	35.7	33.42			0
59	1	41	liver	HCC	0	1	1	2	1	1	2	0	1	2	1	1	1	leg swelling	14	RHF d/t RA compression by HCC	0		1	0	0	0	0	2	2	0	10.1	31.8	-0.4	0.2	10.5	31.6				0
60	1	73	multiple myeloma		0	1	3	1	0	1	2	0	0	2	2	1	0	leg swelling, pain	3		1	fragmin	1	1	1	1	1	428	428	0	10.1	30.8	-0.1	0.7	10.2	30.1	35.2			0
61	1	64	pancreas	adenocarcinoma	1	1	2	1	2	1	2	0	0	2	1	1	0	abdominal pain	1		0		1	1	0	0	0	30	56	0	10.4	30.7	3.4	10	7	20.7	4.04		2014-08-21	1
62	0	27	leukemia	AML	0	1	3	1	1	1	2	0	0	2	1	1	1	Lt. leg edema and Lt. inguinal pain	4		1		1	1	1	1	1	1321	1321	0	12	35.1	1.3	3.8	10.7	31.3	4.16			0
63	0	60	lung	adenocarcinoma	0	1	3	1	0	1	2	0	0	3	2	0	0	leg swelling	3	vertebroplasty, recent CTx	1		1	1	1	0	0	90	90	0	11	31.9	1.6	4.5	9.4	27.4	18.65			0
64	1	61	ovary	serous adenocarcinoma	0	2	1	1	0	1	1	0	0	2	0	0	0	leg swelling	4	neutropenia?	1		1	1	1	1	0	206	206	0	8.9	26.6	0	-0.2	8.9	26.8	12.08			0
65	0	61			1	1	3	1	0	1	0	0	0	2	0	1	1	leg swelling	5		0	ambulation격려, 압박스타킹 착용	1	0	0	0	0	2	3	0	9.5	28.1	2	6.3	7.5	21.8	35.2			1
66	0	59	rectum	adenocarcinoma	1	1	2	1	0	1	2	0	0	2	1	0	0	leg swelling	0		1		1	0	0	0	0	3	242	0	10.6	30.6	3.8	10.3	6.8	20.3	35.2		2014-03-28	1
67	1	55	CBD	adenocarcinoma	1	1	3	1	0	1	1	0	0	2	0	1	0	leg swelling	1	PTE Dec/04/2013 fragmin	0		1	1	0	0	0	39	39	0	9.6	26.9	1.6	3.5	8	23.4	27.04	leg swelling		0
68	1	49	heel	melanoma	0	1	3	0	0	1	2	0	0	2	1	0	0	leg swelling, pain	8		1		1	1	1	1	0	288	288	0	11.3	32.5	-1	-2.3	12.3	34.8				0
69	1	71	ovary		0	1	3	1	0	1	2	0	0	3	1	0		leg swelling	1		0		1	0	0	0	0	19	19	0	9.9	27.5	1.6	3.2	8.3	24.3				0
70	0	69	esophagus	squamous cell carcinoma	0	1	3	1	0	1	2	0	0	2	2	0	0	leg swelling, pain	7	alcohol smoking	1		1	1	1	1	1	1414	1414	0	9.7	27.5	-0.3	-2.1	10	29.6	3.65			0
71	1	60	uterus	endometrial stromal sarcoma	0	2	1	1	0	1	2	0	0	2	1	1	0	leg swelling	25		1		1	1	1	1	1	1541	1541	0	12.5	38.3	-0.5	-0.9	13	39.2				0
72	0	66	bladder	infiltrating urothelial carcinoma	1	1	2	1	0	1	2	0	0	2	0	0	0	leg swelling	2	Post-Op. change in left iliac and pubic bones, and left proximal femur.	1	fragmin start	1	1	0	0	0	77	103	0	10.8	32.4	0.7	2.5	10.1	29.9				1
73	0	49	brain	malignant meningioma	0	1	3	1	0	1	0	0	0	1	0	0	0	leg swelling, pain	34		1		0	1	1	1	0	210	210	0	10.1	31.4	0.3	0.7	9.8	30.7	4.5			0
74	1	30	endometrium	adenocarcinoma	0	2	2	0	0	1	1	0	1	2	1	1	0	leg swelling	23		1		1	1	1	0	0	132	132	0	8.8	28.5	0.5	2	8.3	26.5	15.17			0
75	0	58	rectum		0	2	2	2	1	1	2	0	0	2	1	0	0	leg swelling, scrotal swelling	4		1	ambulation 권유함 clexane 투여 중. (입원하면 fragmin으로 변경 투여 예정)	1	1	1	1	0	257	257	0	11.6	33.8	1.8	5.4	9.8	28.4	6.26			0
76	1	60	ovary	serous adenocarcinoma	0	1	2	1	0	1	0	0	0	2	1	1	1	leg swelling	2		1		1	1	1	1	1	1280	1280	0	12.4	36.2	2.2	6.2	10.2	30	2.09			0
77	0	43	rectum	adenocarcinoma	0	2	2	1	0	1	0	0	0	1	2	1	0	leg swelling	1		1		0	1	0	0	0	75	75	0	11.4	33.4	3.1	8.4	8.3	25				0
78	1	69	Ampullar of vater, kidney	adenocarcinoma, RCC	0	1	3	0	0	1	0	0	1	2	0	1	0	thigh swelling	2	PSKT (1987.) Rt. nephrectomy(2007)	0		1	0	0	0	0	23	23	0	9.1	26.9	-1.5	-4.1	10.6	31	18.51			0
79	0	67	bile duct	cholangiocarcinoma	0	1	3	0	0	1	0	0	1	2	0	1	0	leg swelling, pain	2		0		1	0	0	0	0	22	22	0	11.6	33.6	3.4	9.2	8.2	24.4				0
80	1	67	rectum	adenocarcinoma	0	2	3	2	0	1	0	0	0	1	0	0	0	leg swelling, pain	3		0		0	0	0	0	0	11	11	0	10.5	32.7	4.9	15.8	5.6	16.9	26.56			0
81	0	34	lymphoma	malignant lymphoma, Hodgkin lymphoma, unclassifiable	0	1	2	0	1	1	0	0	1	2	0	1	1		7		1	xarelto 30mg#2 8.20~	1	1	1	1	1	1604	1604	0	11.6	36.3	1	3.2	10.6	33.1	11.54			0
82	1	59	ovary		1	1	3	0	0	1	2	0	0	2	1	1	0	leg swelling	36		0		1	0	0	0	0	1	1763	0	10.3	31.5	1.8	5.6	8.5	25.9	14.58		2013-07-12	1
83	1	67	kidney	urothelial carcinoma	0	1	2	1	0	1	2	0	0	3	2	0	0	leg swelling	2		0		1	1	0	0	0	45	45	0	9.4	27.8	1	3	8.4	24.8	4.15			0
84	0	59	stomach	adenocarcinoma	0	2	2	0	1	1	0	0	1	2	1	1	0	leg swelling, color change, pain	5		1		1	0	0	0	0	12	12	0	9.9	29	1.7	4.1	8.2	24.9	19.55			0
85	1	62	CBD	adenocarcinoma	0	2	3	2	1	1	2	0	1	1	1	0	0	leg swelling	26	Hypertension	1	Xarelto 시작 (15md bid)	0	1	0	0	0	55	55	0	10.6	32	1.9	5.6	8.7	26.4				0
86	1	60	cervix	squamous cell carcinoma	0	1	2	0	0	1	2	0	0	3	1	0	0	leg swelling	9		1		1	1	1	0	0	122	122	0	8.7	27.9	-0.3	0.3	9	27.6	4.33			0
87	1	70	pancreas	adenocarcinoma	0	2	3	1	0	1	0	0	0	1	0	1	1	leg swelling	13		1		0	0	0	0	0	8	8	0	8.3	23.4	-3	-8.4	11.3	31.8				0
88	1	47	ovary	left ovary - clear cell carcinoma, omentum - consistent with serous adenocar cinoma	0	2	3	0	0	1	0	0	1	2	1	1	0	leg swelling, pain	1		1		1	1	1	1	0	183	183	5/15 CBC 8100(72.7)-8.6-46K ANC 5890 - PRC 2pints, PC 6 수혈 진행	8.9	26.3	0.3	0.7	8.6	25.6				0
89	1	44	ovary		0	1	3	1	0	1	0	0	0	2	1	1	0	leg swelling	4		1		1	1	1	1	1	1813	1813	0	11.7	33.9	3.1	7.8	8.6	26.1	18.96			0
90	0	72	lung	adenocarcinoma	0	1	3	0	0	1	0	0	0	2	0	1	0	leg swelling	2		1		1	1	1	1	0	222	222	0	14.6	41.1	3.1	7.8	11.5	33.3	17.96			0
91	1	69	gallbladder		1	2	3	2	1	1	2	0	0	2	1	0	0	leg swelling	8		1	anticoagulant IV anti 탄력 스타킹 ambulation	1	0	0	0	0	13	113	0	9	28.2	1.1	4	7.9	24.2	35.2		2012-12-11	1
92	0	50	liver	HCC	0	1	3	1	1	1	2	0	1	2	0	0	0	leg swelling, pain	4		1		1	1	1	1	0	261	261	0	14.6	41.5	3.2	8.3	11.4	33.2	35.2			0
93	0	49	lymphoma	malignant lymphoma, extra nodal zone B cell lymphoma	0	2	2	0	0	1	0	0	1	2	1	1	0	leg swelling	3	PTE 9/27~ LMWH 9/30~ warfarin	1		1	1	1	1	0	185	185	0	8.8	26.8	0.9	2.7	7.9	24.1	3.76			0
94	0	66	pancreas		0	2	2	0	0	1	0	0	0	2	0	1	0	leg swelling	20		0		1	0	0	0	0	14	14	0	8.1	26.2	-0.3	-1.1	8.4	27.3	35.2			0
95	0	67	lung	adenocarcinoma	0	1	3	0	0	1	0	0	1	2	0	1	0		21	DM, hypertension	1		1	1	0	0	0	58	58	0	10.2	29.6	0.6	1.7	9.6	27.9				0
96	1	70	pancreas		0	1	3	1	0	1	0	1	0	1	0	1	0	leg swelling	11		0		0	0	0	0	0	1	28	0	13.5	39	1	3.2	12.5	35.8	25.54		2012-07-20	1
97	1	53	rectum, multiple myeloma		0	1	2	1	0	1	1	0	1	2	1	0	0	leg swelling	2		1		1	1	0	0	0	39	39	0	10.6	32.2	0	-0.3	10.6	32.5	35.2			0
98	0	53	rectum	adenocarcinoma	0	1	3	1	0	1	2	0	1	2	1	1	0	leg swelling	3		0		1	0	0	0	0	28	28	0	11.2	33	0	0	NA	NA	35.2			0
99	1	66	pancreas		0	1	2	1	0	1	2	0	1	2	2	1	0	leg swelling	2		1		1	1	1	0	0	175	175	0	11.6	33.9	2.9	9.2	8.7	24.7	31.14			0
100	0	51	pancreas	adenocarcinoma	0	1	3	1	0	1	2	1	0	2	0	1	0	leg swelling	2		1		1	1	0	0	0	45	45	0	9.1	26.7	-0.1	0.1	9.2	26.6				0
101	1	49	pelvis	ewing sarcoma	0	2	3	1	1	1	0	0	0	1	0	0	0	leg swelling	13		1		0	1	1	0	0	116	116	0	10.5	30.8	0.5	1.3	10	29.5	3.89			0
102	0	61	stomach	tubular adenocarcinoma	0	2	2	1	0	1	2	1	1	2	0	NA	0	leg swelling	20	Hypertension	1		1	1	0	0	0	75	75	0	7.1	22.3	-1	-1.6	8.1	23.9	11.48			0
103	0	67	gallbladder		1	2	2	1	0	1	2	0	1	2	0	1	0	leg swelling, redness	4		0		1	0	0	0	0	5	17	0	8.2	23.1	-1.2	-5.4	9.4	28.5	17		2011-12-12	1
104	0	87	stomach		1	1	2	1	1	1	2	0	0	2	0	1	0	leg swelling	3	Hypertension, recent CAG	1		1	0	0	0	0	8	156	0	11.4	35.2	3	9.8	8.4	25.4	11.65		2011-12-11	1
105	0	50	prostate	myxofibrosarcoma	1	2	1	0	1	1	0	0	1	2	3	1	0	leg swelling, pain	5	IVC thrombosis (IVC filter 2011.5.28)	0		1	0	0	0	0	18	39	0	10.1	31.3	-0.2	-0.1	10.3	31.4			2011-11-05	1
106	1	82	stomach	adenocarcinoma	1	1	3	1	0	1	2	0	0	3	2	1	0	leg swelling	6		1		1	1	0	0	0	86	699	0	10.5	32.1	1.6	5.1	8.9	27	57.55		2011-11-10	1
107	0	69	pancreas, rectum	adenocarcinoma	0	2	2	1	0	1	0	0	0	2	0	0	0	leg swelling	3		1		1	1	0	0	0	56	56	0	8.8	26.6	1.6	4.8	7.2	21.8	16.92			0
108	1	56	bile duct		0	2	2	1	0	1	2	0	0	2	2	0	0	leg swelling	3		1		1	1	0	0	0	62	62	0	9.5	28.8	-0.4	-1.7	9.9	30.5	17			0
109	0	71	lung	adenocarcinoma	0	2	3	1	0	1	0	0	0	2	0	1	0	PTE	10		1		1	1	1	1	0	264	264	0	9.5	29.5	-0.4	-1	9.9	30.5				0
110	0	68	CBD		0	1	3	1	0	1	2	0	0	2	2	0	0	leg swelling	2		1		1	1	1	0	0	123	123	0	10.9	32.2	2.4	7.3	8.5	24.9	17			0
111	1	70	lymphoma	diffuse large b cell	0	2	2	1	0	1	2	0	1	3	2	0	0	PTE	8	PSKT, DM, hypertension	1		1	1	1	1	0	349	349	0	11	34.1	1.2	4.1	9.8	30	7.06			0
112	1	67	pancreas		1	1	2	0	0	1	0	0	0	3	0	1	0	leg swelling, pain	7				1	1	1	0	0	125	178	TF 시행	7.1	20.8	1	2.7	6.1	18.1	17		2011-06-23	1
113	0	62	MDS		0	1	3	1	1	1	2	0	0	3	0	1	0	leg swelling, pain	1		1	Clexane 40mg bid + Wararin 5mg QD	1	1	1	1	1	1143	1143	0	10.9	31.1	3.1	7.9	7.8	23.2	38.38			0
114	1	66	vulva	squamous cell carcinoma	0	1	3	1	0	1	2	0	0	3	1	1	0	leg swelling, pain	5		0		1	0	0	0	0	8	8	0	7	23.7	0.8	2.3	6.2	21.4	6.63			0
115	1	70	MUO	melanoma	0	2	2	1	0	1	2	0	0	3	1	1	0	leg swelling	7	bedridden	0		1	0	0	0	0	12	12	0	9.6	29.5	-0.1	-0.3	9.7	29.8	13.43			0
116	1	65	uterus	carcinosarcoma	0	2	1	1	0	1	2	0	1	2	1	1	0	leg swelling	3		1	clexane 40mg bid start (4/1~) #1	1	1	0	0	0	55	55	1	10.8	31.6	2.2	6	8.6	25.6				0
117	1	81	cervix	squamous cell carcinoma	1	2	2	0	0	0	2	0	0	2	1	NA	0		5		0		1	0	0	0	0	1	2	0	11	32.9	0.5	1.3	10.5	31.6	3.48		2011-02-09	1
118	0	59	buttock	melanoma	0	1	3	0	0	1	0	0	1	2	0	0	0	thigh pain	1		1		1	1	1	1	1	984	984	0	9.7	29.8	-2.2	-6.4	11.9	36.2	9.52			0
119	1	63	breast, endometrium	endometrioid adenocarcinoma, IDC	0	1	3	0	0	1	2	0	0	0	1	NA	0	leg sweling, pain	5		1		1	1	1	1	1	2662	2662	1	12.4	35.9	0.1	0.3	12.3	35.6				0
120	1	66	cervix	adenocarcinoma	1	2	2	1	1	1	0	0	0	2	0	0	0	leg sweling	57		1	Pneumatic comp'	1	0	0	0	0	9	156	0	10.7	31.1	1.2	3.1	9.5	28			2010-12-16	1
121	1	67	peritoneum	primary peritoneal serous adenocarcinoma	1	2	2	0	0	1	2	0	0	1	1	NA	0	leg swelling	8		1		0	1	0	0	0	73	2437	0	11.8	37.1	0.5	2.4	11.3	34.7			2010-11-24	1
122	1	46	cervix	adenocarcinoma	0	2	3	1	0	1	2	0	0	1	1	0	0	leg swelling	30		0		0	1	1	0	0	117	117	0	9.1	29.5	-0.8	0	9.9	29.5				0
123	1	62	stomach	tubular adenocarcinoma	0	1	2	1	0	1	2	0	0	3	2	1	0	leg swelling	3		1		1	1	1	0	0	143	143	0	9.4	27.6	0.7	2	8.7	25.6	59.08			0
124	1	53	ovary	serous adenocarcinoma	0	1	2	1	0	1	0	0	0	2	1	1	0	leg swelling, pain	7	recent op.	1		1	1	1	1	1	852	852	0	9.8	29.4	-0.1	-0.5	9.9	29.9	9.52			0
125	1	52	endometrium	endometrial adenocarcinoma	0	2	3	0	0	1	1	0	0	2	1	NA	0	leg swelling	33		1		1	1	1	1	1	429	429	0			0	0	10.2	29.9				0
126	1	74	stomach, pancreas		0	2	3	1	0	1	1	1	0	2	0	1	0	leg swelling	5	2009.09.05~2009.09.26 Adm for PTE	0		1	0	0	0	0	21	21	0	8.8	27.4	2.6	8.5	6.2	18.9				0
127	0	61	stomach, rectum		0	1	3	1	0	1	2	0	0	2	2	0	0	leg swelling, pain	5	DM, hypertension	1		1	1	1	1	0	314	314	0	11	33.1	0	0.2	11	32.9	3.82			0
128	0	50	Pancreas		1	1	3	0	0	1	0	1	0	2	1	1	0	leg swelling, pain	1		1	enoxaparin 60mg bid + warfarin 5mg 탄력스타킹 apply ambulation 시킴	1	0	0	0	0	21	59	0	10.1	30.1	0.4	2.7	9.7	27.4			2009-08-12	1
129	1	64	gallbladder		1	2	3	1	0	1	0	1	0	1	0	NA	0	leg swelling	5		1		0	1	1	0	0	94	94	0	11.1	32	2.5	6.8	8.6	25.2				0
130	0	62	rectum	adenocarcinoma	0	2	2	1	0	1	2	0	0	2	0	NA	0	leg swelling	3		0		1	0	0	0	0	10	10	0	7.1	21.3	-1.4	-3.8	8.5	25.1				0
131	1	65	cervix	squamous cell carcinoma	0	2	2	0	0	1	2	1	0	2	1	NA	0	leg swelling, pain	20		1		1	1	1	1	1	3374	3374	0	9.8	28.9	0	0						0
132	0	49	gallbladder, lung	small cell carcinoma	0	2	3	1	0	1	0	1	0	1	0	1	0	leg swelling	18	DM	1		0	1	1	1	1	966	966	0	10.7	31.7	0	0			12.75			0
133	0	71	rectum		0	2	3	1	0	1	2	1	0	2	1		0	leg swelling	33		1		1	0	0	0	0	1	72	0	9	28	0.5	2	8.5	26			2008-05-03	1
134	1	69	stomach	signet ring cell type	0	2	3	1	0	1	2	0	0	2	0	1	1	leg swelling	2		1		1	0	0	0	0	19	19	0	13.4	39.5	3	8.8	10.4	30.7				0
135	0	72	lung		0	2	2	1	1	1	0	1	0	2	0	0	0	leg swelling, color change	3	recent CTx			1	0	0	0	0	1	57	0	11.2	30.9	1.5	3.9	9.7	27			2007-09-06	1
136	0	93	prostate		0	2	3	0	0	1	2	1	0	1	0	NA	0	leg swelling	1		0		0	0	0	0	0	1	1	0	11.4	32.7	3	8.6	8.4	24.1				0
137	1	61	stomach	AGC	1	2	1	2	0	0	2	0	0	2	1	0	0	leg sweling	2				1	0	0	0	0	17	49	0	8.8	25.5	-0.1	-0.1	8.9	25.6	2.23		2015-02-28	1
																																	0.934307	2.6708			16.847
	mean	62.8467			recur=27									removal: 1=14, 2=95, 3=26							clinical success
	max	93			stage 1=73, 2=56				IVC 25					cause							0.715328					SECONDARY PATENCY (%)						re-intervention rate	0.189781
	min	26							filter 130					(unknown=0 (57), Compression/invasion=1 (57), May-Thurner=2 (21), iatrogenic=3(2))												1 mo	0.79562
					location 1=14, 2=49, 3=74									PTE	68											3 mo	0.562044
					side L 88, R 35, B 14									Sx (+)	15											6 mo	0.372263
					추가시술 (42=no, 14=PTA, 81=PTA/stent)													Sx			Alive					12 mo	0.226277
					thrombolysis 12																lost to follow up
																					expired					PRIMARY PATENCY (%)
																										1 mo	0.708029
																										3 mo	0.481752
																										6 mo	0.321168
																										12 mo	0.19708
